# Supplementary material for: Evolutionary Changes of GT1 Provide Insights Into the Adaptation of Butterflies to Plant Feeding
Source: Ecol Evol. 2025 Nov 5;15(11):e72291. doi: 10.1002/ece3.72291 (PMC12588728; doi:10.1002/ece3.72291)
Supplement: Supplementary file 3 — Data S3: ece372291‐sup‐0003‐TableS1.xlsx. [file ECE3-15-e72291-s002.xlsx]

## Sheet: Sheet1
assembly_accession	Butterfly_family	spe	organism name	Busco	assembly_level	GT1nume	hostnum
GCF_947172395.1	Nymphalidae	Bicyclus	Bicyclus anynana	C:98.3%[S:97.7%,D:0.6%],F:0.3%,M:1.4%,n:5286	Chromosome	40	specialists
GCF_912999745.1	Papilionidae	Papilio	Papilio machaon	C:99.2%[S:98.3%,D:0.9%],F:0.1%,M:0.7%,n:5286	Chromosome	31	generalists
GCF_905475465.1	Pieridae	Pieris	Pieris napi	C:99.1%[S:98.6%,D:0.5%],F:0.1%,M:0.8%,n:5286	Chromosome	57	specialists
GCF_905404315.1	Pieridae	Leptidea	Leptidea sinapis	C:98.5%[S:97.7%,D:0.8%],F:0.3%,M:1.2%,n:5286	Chromosome	47	specialists
GCF_905333055.1	Nymphalidae	Maniola	Maniola jurtina	C:98.3%[S:97.6%,D:0.7%],F:0.2%,M:1.5%,n:5286	Chromosome	31	specialists
GCF_905220565.1	Nymphalidae	Melitaea	Melitaea cinxia	C:98.5%[S:98.1%,D:0.4%],F:0.5%,M:1.0%,n:5286	Chromosome	40	generalists
GCF_905220415.1	Pieridae	Colias	Colias croceus	C:98.9%[S:98.6%,D:0.3%],F:0.2%,M:0.9%,n:5286	Chromosome	47	specialists
GCF_905163445.1	Nymphalidae	Pararge	Pararge aegeria	C:98.6%[S:98.3%,D:0.3%],F:0.3%,M:1.1%,n:5286	Chromosome	25	specialists
GCF_905147795.1	Pieridae	Pieris	Pieris rapae	C:98.8%[S:98.4%,D:0.4%],F:0.2%,M:1.0%,n:5286	Chromosome	34	specialists
GCF_905147765.1	Nymphalidae	Vanessa	Vanessa atalanta	C:98.8%[S:98.7%,D:0.1%],F:0.3%,M:0.9%,n:5286	Chromosome	38	generalists
GCF_905147365.1	Lycaenidae	Aricia	Aricia agestis	C:97.3%[S:97.0%,D:0.3%],F:0.4%,M:2.3%,n:5286	Chromosome	49	generalists
GCF_905147105.1	Pieridae	Pieris	Pieris brassicae	C:99.0%[S:98.8%,D:0.2%],F:0.3%,M:0.7%,n:5286	Chromosome	37	specialists
GCF_037043105.1	Nymphalidae	Vanessa	Vanessa tameamea	C:98.8%[S:98.7%,D:0.1%],F:0.3%,M:0.9%,n:5286	Chromosome	25	specialists
GCF_018135715.1	Nymphalidae	Danaus	Danaus plexippus	C:98.3%[S:97.8%,D:0.5%],F:0.5%,M:1.2%,n:5286	Chromosome	41	specialists
GCF_012273895.1	Pieridae	Zerene	Zerene cesonia	C:96.5%[S:94.4%,D:2.1%],F:0.7%,M:2.8%,n:5286	Chromosome	48	specialists
GCA_965153325.1	Lycaenidae	Tomares	Tomares ballus	C:97.9%[S:97.4%,D:0.5%],F:0.4%,M:1.7%,n:5286	Chromosome	38	specialists
GCA_965153195.1	Nymphalidae	Heterosais	Heterosais nephele	C:98.6%[S:98.0%,D:0.6%],F:0.3%,M:1.1%,n:5286	Chromosome	45	specialists
GCA_965118085.1	Nymphalidae	Mechanitis	Mechanitis lysimnia	C:98.8%[S:93.8%,D:5.0%],F:0.3%,M:0.9%,n:5286	Chromosome	22	specialists
GCA_964656195.1	Lycaenidae	Lampides	Lampides boeticus	C:97.2%[S:96.8%,D:0.4%],F:0.5%,M:2.3%,n:5286	Chromosome	38	specialists
GCA_964417165.1	Lycaenidae	Laeosopis	Laeosopis roboris	C:98.1%[S:97.7%,D:0.4%],F:0.2%,M:1.7%,n:5286	Chromosome	39	specialists
GCA_964345685.1	Lycaenidae	Scolitantides	Scolitantides orion	C:97.2%[S:96.7%,D:0.5%],F:0.5%,M:2.3%,n:5286	Chromosome	35	specialists
GCA_964341245.1	Nymphalidae	Limenitis	Limenitis populi	C:98.8%[S:98.5%,D:0.3%],F:0.2%,M:1.0%,n:5286	Chromosome	28	specialists
GCA_964339175.1	Nymphalidae	Tithorea	Tithorea tarricina	C:98.6%[S:93.0%,D:5.6%],F:0.3%,M:1.1%,n:5286	Chromosome	23	specialists
GCA_964332265.1	Pieridae	Colotis	Colotis evagore	C:98.5%[S:98.1%,D:0.4%],F:0.3%,M:1.2%,n:5286	Chromosome	27	specialists
GCA_964304715.1	Nymphalidae	Pseudoscada	Pseudoscada timna	C:98.7%[S:97.6%,D:1.1%],F:0.3%,M:1.0%,n:5286	Chromosome	39	specialists
GCA_964290925.1	Nymphalidae	Brintesia	Brintesia circe	C:98.4%[S:97.8%,D:0.6%],F:0.3%,M:1.3%,n:5286	Chromosome	17	generalists
GCA_964290905.1	Nymphalidae	Satyrus	Satyrus ferula	C:98.4%[S:97.8%,D:0.6%],F:0.4%,M:1.2%,n:5286	Chromosome	16	specialists
GCA_964275235.1	Nymphalidae	Boloria	Boloria pales	C:98.0%[S:97.8%,D:0.2%],F:0.2%,M:1.8%,n:5286	Chromosome	17	generalists
GCA_964274205.1	Lycaenidae	Satyrium	Satyrium pruni	C:97.9%[S:97.2%,D:0.7%],F:0.3%,M:1.8%,n:5286	Chromosome	30	generalists
GCA_964270575.1	Nymphalidae	Issoria	Issoria lathonia	C:98.9%[S:98.5%,D:0.4%],F:0.2%,M:0.9%,n:5286	Chromosome	21	generalists
GCA_964264515.1	Nymphalidae	Argynnis	Argynnis paphia	C:98.8%[S:98.0%,D:0.8%],F:0.1%,M:1.1%,n:5286	Chromosome	21	generalists
GCA_964261735.1	Hesperiidae	Carcharodus	Carcharodus alceae	C:98.4%[S:98.1%,D:0.3%],F:0.3%,M:1.3%,n:5286	Chromosome	21	generalists
GCA_964258735.1	Nymphalidae	Araschnia	Araschnia levana	C:98.7%[S:98.5%,D:0.2%],F:0.2%,M:1.1%,n:5286	Chromosome	17	specialists
GCA_964147245.1	Nymphalidae	Heliconius	Heliconius sapho	C:98.9%[S:98.4%,D:0.5%],F:0.2%,M:0.9%,n:5286	Chromosome	24	specialists
GCA_963932025.1	Nymphalidae	Erebia	Erebia epiphron	C:98.4%[S:98.0%,D:0.4%],F:0.4%,M:1.2%,n:5286	Chromosome	18	specialists
GCA_963151315.1	Nymphalidae	Nymphalis	Nymphalis c-album	C:98.7%[S:98.6%,D:0.1%],F:0.2%,M:1.1%,n:5286	Chromosome	26	generalists
GCA_947093115.1	Nymphalidae	Brenthis	Brenthis daphne	C:99.0%[S:98.5%,D:0.5%],F:0.1%,M:0.9%,n:5286	Chromosome	21	generalists
GCA_944567765.1	Hesperiidae	Carterocephalus	Carterocephalus palaemon	C:98.5%[S:98.0%,D:0.5%],F:0.4%,M:1.1%,n:5286	Chromosome	19	specialists
GCA_933534255.1	Papilionidae	Iphiclides	Iphiclides podalirius	C:96.6%[S:96.4%,D:0.2%],F:0.3%,M:3.1%,n:5286	Chromosome	22	specialists
GCA_928268935.1	Nymphalidae	Lasiommata	Lasiommata megera	C:98.6%[S:98.2%,D:0.4%],F:0.3%,M:1.1%,n:5286	Chromosome	19	specialists
GCA_920104075.1	Nymphalidae	Melanargia	Melanargia galathea	C:98.5%[S:98.0%,D:0.5%],F:0.2%,M:1.3%,n:5286	Chromosome	21	generalists
GCA_918358695.1	Nymphalidae	Melinaea	Melinaea menophilus	C:98.6%[S:98.1%,D:0.5%],F:0.2%,M:1.2%,n:5286	Chromosome	24	specialists
GCA_912999735.1	Pieridae	Aporia	Aporia crataegi	C:98.5%[S:97.9%,D:0.6%],F:0.2%,M:1.3%,n:5286	Chromosome	20	specialists
GCA_911387775.1	Hesperiidae	Thymelicus	Thymelicus sylvestris	C:98.6%[S:98.2%,D:0.4%],F:0.2%,M:1.2%,n:5286	Chromosome	27	specialists
GCA_911387765.1	Hesperiidae	Pyrgus	Pyrgus malvae	C:98.7%[S:98.3%,D:0.4%],F:0.2%,M:1.1%,n:5286	Chromosome	34	specialists
GCA_905404175.1	Pieridae	Anthocharis	Anthocharis cardamines	C:98.9%[S:98.5%,D:0.4%],F:0.2%,M:0.9%,n:5286	Chromosome	25	generalists
GCA_905404135.1	Hesperiidae	Hesperia	Hesperia comma	C:98.4%[S:97.7%,D:0.7%],F:0.3%,M:1.3%,n:5286	Chromosome	22	generalists
GCA_905147235.1	Hesperiidae	Erynnis	Erynnis tages	C:98.4%[S:98.1%,D:0.3%],F:0.3%,M:1.3%,n:5286	Chromosome	26	specialists
GCA_041222505.1	Hesperiidae	Epargyreus	Epargyreus clarus	C:98.5%[S:91.5%,D:7.0%],F:0.3%,M:1.2%,n:5286	Contig	37	specialists
GCA_037950945.1	Nymphalidae	Hypolimnas	Hypolimnas misippus	C:98.5%[S:98.3%,D:0.2%],F:0.3%,M:1.2%,n:5286	Scaffold	25	generalists
GCA_037127375.1	Nymphalidae	Dione	Dione juno	C:98.7%[S:98.5%,D:0.2%],F:0.2%,M:1.1%,n:5286	Scaffold	23	specialists
GCA_036937285.1	Nymphalidae	Euphydryas	Euphydryas editha	C:98.8%[S:98.4%,D:0.4%],F:0.2%,M:1.0%,n:5286	Scaffold	31	generalists
GCA_036936625.1	Papilionidae	Parnassius	Parnassius smintheus	C:98.8%[S:97.3%,D:1.5%],F:0.2%,M:1.0%,n:5286	Scaffold	24	specialists
GCA_036924255.1	Riodinidae	Apodemia	Apodemia mormo	C:98.6%[S:97.4%,D:1.2%],F:0.3%,M:1.1%,n:5286	Scaffold	24	specialists
GCA_033558755.1	Nymphalidae	Philaethria	Philaethria dido	C:96.6%[S:95.5%,D:1.1%],F:1.0%,M:2.4%,n:5286	Scaffold	19	specialists
GCA_032432895.1	Nymphalidae	Dryadula	Dryadula phaetusa	C:98.9%[S:98.2%,D:0.7%],F:0.1%,M:1.0%,n:5286	Scaffold	22	specialists
GCA_029286865.1	Papilionidae	Teinopalpus	Teinopalpus imperialis	C:96.2%[S:96.0%,D:0.2%],F:0.3%,M:3.5%,n:5286	Scaffold	24	generalists
GCA_029286605.1	Papilionidae	Sericinus	Sericinus montela	C:96.1%[S:95.8%,D:0.3%],F:0.6%,M:3.3%,n:5286	Scaffold	25	specialists
GCA_029286595.1	Papilionidae	Bhutanitis	Bhutanitis thaidina	C:98.8%[S:98.5%,D:0.3%],F:0.3%,M:0.9%,n:5286	Contig	22	specialists
GCA_029227775.1	Nymphalidae	Morpho	Morpho helenor	C:98.5%[S:85.3%,D:13.2%],F:0.2%,M:1.3%,n:5286	Contig	28	generalists
GCA_023373885.1	Nymphalidae	Hestina	Hestina assimilis	C:98.4%[S:97.9%,D:0.5%],F:0.5%,M:1.1%,n:5286	Chromosome	19	generalists
GCA_019049475.1	Nymphalidae	Eueides	Eueides isabella	C:98.3%[S:96.7%,D:1.6%],F:0.3%,M:1.4%,n:5286	Chromosome	19	specialists
GCA_019049465.1	Nymphalidae	Dryas	Dryas iulia	C:97.7%[S:97.1%,D:0.6%],F:0.3%,M:2.0%,n:5286	Chromosome	19	specialists
GCA_017140195.1	Lycaenidae	Eumaeus	Eumaeus atala	C:97.4%[S:96.9%,D:0.5%],F:0.6%,M:2.0%,n:5286	Scaffold	36	generalists
GCA_015832385.1	Nymphalidae	Elymnias	Elymnias hypermnestra	C:98.1%[S:97.6%,D:0.5%],F:0.4%,M:1.5%,n:5286	Scaffold	18	specialists
GCA_002930495.1	Hesperiidae	Cecropterus	Cecropterus lyciades	C:97.7%[S:97.4%,D:0.3%],F:1.0%,M:1.3%,n:5286	Scaffold	27	generalists
GCA_002245505.1	Riodinidae	Calephelis	Calephelis nemesis	C:96.5%[S:95.5%,D:1.0%],F:1.6%,M:1.9%,n:5286	Scaffold	36	generalists
GCA_001625245.1	Lycaenidae	Calycopis	Calycopis cecrops	C:95.5%[S:93.5%,D:2.0%],F:1.9%,M:2.6%,n:5286	Scaffold	47	generalists
GCA_001278395.1	Hesperiidae	Lerema	Lerema accius	C:97.2%[S:96.4%,D:0.8%],F:1.3%,M:1.5%,n:5286	Scaffold	26	specialists
